# Supplementary material for: An Updated Meta-Analysis of Treatment in Patients with Heart Failure Complicated Ventricular Functional Mitral Regurgitation
Source: Rev Cardiovasc Med. 2024 Jan 29;25(2):48. doi: 10.31083/j.rcm2502048 (PMC11263179; doi:10.31083/j.rcm2502048)
Supplement: Supplementary file 1 [file 2153-8174-25-2-048-s1.zip]

Archive with 3 entries (2 files):
- 2153-8174-25-2-048-s1/
- 2153-8174-25-2-048-s1/CRD42023422626.pdf
- 2153-8174-25-2-048-s1/PRISMA-Final.pdf
